# Supplementary material for: Dysregulation of lung epithelial cell homeostasis and immunity contributes to Middle East respiratory syndrome coronavirus disease severity
Source: mSphere. 2025 Jan 30;10(2):e00951-24. doi: 10.1128/msphere.00951-24 (PMC11853001; doi:10.1128/msphere.00951-24)
Supplement: File S1 — Raw data from which mouse study figures were generated. [file msphere.00951-24-s0001.xlsx]

## Sheet: Fig. 1B Body Weight Loss
Figure 1: The host response and MERS-CoV disease severity is dose dependent.
Study design. 19-23 week old female C57BL/6 hDPP4 mice were infected with PBS (“mock”, N = 14), 5x104 PFU mouse adapted MERS ma1 (“low dose”, N = 14) or 5x106 PFU MERS ma1 (“high dose”, N = 16). On 2, 4, and 7dpi, lung tissue from 4 mice per group was harvested for virological, pathological, and multi-omics measures.
Shown below is data to generate panel (B) Percent starting weight.
Days Post Infection	Mock	Mock	Mock	Mock	Mock	Mock	Mock	Mock	Mock	Mock	Mock	Mock	Mock	Mock	MERS 5x104	MERS 5x104	MERS 5x104	MERS 5x104	MERS 5x104	MERS 5x104	MERS 5x104	MERS 5x104	MERS 5x104	MERS 5x104	MERS 5x104	MERS 5x104	MERS 5x104	MERS 5x104	MERS 5x104	MERS 5x104	MERS 5x106	MERS 5x106	MERS 5x106	MERS 5x106	MERS 5x106	MERS 5x106	MERS 5x106	MERS 5x106	MERS 5x106	MERS 5x106	MERS 5x106	MERS 5x106	MERS 5x106	MERS 5x106	MERS 5x106	MERS 5x106	MERS 5x106	MERS 5x106
0	100	100	100	100	100	100	100	100	100	100	100	100	100	100	100	100	100	100	100	100	100	100	100	100	100	100	100	100	100	100	100	100	100	100	100	100	100	100	100	100	100	100	100	100	100	100	100	100
1	101	102	100	100	100	98			98	96			98	98	102	99		102	100	102	101	98	100	101	101	98	98	100	102	100	96	96	101	101	97	97	99	99	100	99	102	97	99	97	99	100	93	100
2	100	100	100	103	99	99			100	100			100	99	99	94		100	98	97	99	94	98	98	99	96	95	96	99	100	84	84	90	89	89	88	89	89	90	89	90	84	94	88	89	89	85	88
3					97	99			102	100			100	96						95	98	88	91	95	96	94	93	92	97	93			86			80	83	84	81	83	84	78	90	84	85	85	81	84
4					97	98			101	101			101	96						90	96	87	92	95	91	94	92	93	99	91			81			77	79	79	78	79	79	74	87	80	81	83	76	78
5										100			99	98										99	95	95	94	95	99	92									76	75	77		77	77	78	78	74	76
6										100			97	97										93	87	89	90	91	93	86									70	70	72		72					72
7										100			101	96										96	84	85	90	93	91	82									70	68	72							73

## Sheet: Fig. 1C Survival
Figure 1: The host response and MERS-CoV disease severity is dose dependent.
Study design. 19-23 week old female C57BL/6 hDPP4 mice were infected with PBS (“mock”, N = 14), 5x104 PFU mouse adapted MERS ma1 (“low dose”, N = 14) or 5x106 PFU MERS ma1 (“high dose”, N = 16). On 2, 4, and 7dpi, lung tissue from 4 mice per group was harvested for virological, pathological, and multi-omics measures.
Shown below is data to generate panel (C) Percent Survival.
% Survival
	0	1	2	3	4	5	6	7
Mock	14	10	10	6	3	3	3	3
Mock Survived	14	10	10	6	3	3	3	3
5x10^4	16	15	15	10	10	6	6	6
5x10^4 Survived	16	15	15	10	10	6	6	6
5x10^6	18	18	18	14	14	10	10	10
5x10^6 Survived	18	18	18	14	14	9	5	2
Mock	1	1	1	1	1	1	1	1
5x10^4	1	1	1	1	1	1	1	1
5x10^6	1	1	1	1	1	0.9	0.5	0.2

## Sheet: Fig. 1D Virus Lung Titer
Figure 1: The host response and MERS-CoV disease severity is dose dependent.
Study design. 19-23 week old female C57BL/6 hDPP4 mice were infected with PBS (“mock”, N = 14), 5x104 PFU mouse adapted MERS ma1 (“low dose”, N = 14) or 5x106 PFU MERS ma1 (“high dose”, N = 16). On 2, 4, and 7dpi, lung tissue from 4 mice per group was harvested for virological, pathological, and multi-omics measures.
Shown below is data to generate panel (D) Virus lung titer per left superior lung lobe by plaque assay.
Days Post Infection	Mock	Mock	Mock	Mock	MERS 5x104	MERS 5x104	MERS 5x104	MERS 5x104	MERS 5x104	MERS 5x104	MERS 5x104	MERS 5x106	MERS 5x106	MERS 5x106	MERS 5x106	MERS 5x106
2	<50	<50	<50	<50	27800000	22800000		25500000	45800000			14300000	20500000	28300000	24000000
4	<50	<50	<50		2580000	2550000	4750000	1350000				12500000	8000000	6250000	12000000
7	<50	<50	<50		<50	<50	<50	575	<50	<50	<50	50300000	300	6550000	3180000	17000000
Limit of detection is 50 plaque forming units

## Sheet: Fig. 1E Lung Discoloration
Figure 1: The host response and MERS-CoV disease severity is dose dependent.
Study design. 19-23 week old female C57BL/6 hDPP4 mice were infected with PBS (“mock”, N = 14), 5x104 PFU mouse adapted MERS ma1 (“low dose”, N = 14) or 5x106 PFU MERS ma1 (“high dose”, N = 16). On 2, 4, and 7dpi, lung tissue from 4 mice per group was harvested for virological, pathological, and multi-omics measures.
Shown below is data to generate panel (E) Lung hemorrhage scored on a scale of 0–4, where 0 is a normal pink healthy lung and 4 is a completely dark red lung.
Days Post Infection	Mock	Mock	Mock	MERS 5x104	MERS 5x104	MERS 5x104	MERS 5x104	MERS 5x104	MERS 5x104	MERS 5x104	MERS 5x106	MERS 5x106	MERS 5x106	MERS 5x106	MERS 5x106
2	0	0	0	0	0	0	0	0			2	0	0	0
4	0	0	0	0	1.5	1	1				4	3.5	3.5	3.5
7	0	0	0	1	1	1.5	1	1	1	1.5	3.5		3.5	3	3.5

## Sheet: Fig. 2D
Figure 2: Severe MERS-CoV pathogenesis is associated with increased acute lung injury.
Shown below is data to generate panel (D).
Features of acute lung injury were quantitated using an American Thoracic Society (ATS) lung injury scoring system and a diffuse alveolar damage system (DAD).
Scores were blindly assessed in three random high power (×60) fields of diseased lung tissue sections. Mock N = 3; Low Dose 2 and 4dpi (N = 4/time), 7dpi (N = 7); High Dose N = 4/time for all time points. The dotted line indicates the average scores observed in mock infected animals.
Below is the compiled data with which we created the Figure panel D.														Below is the raw data for the scores for each mouse for each random microscope field which is aggregated into an average complied score per mouse
American Thoracic Lung Injury Score
Days Post Infection	5E4 MERS-CoV	5E4 MERS-CoV	5E4 MERS-CoV	5E4 MERS-CoV	5E4 MERS-CoV	5E4 MERS-CoV	5E4 MERS-CoV	5E6 MERS-CoV	5E6 MERS-CoV	5E6 MERS-CoV	5E6 MERS-CoV			All 40X mag					Neut. Alv. Space	Neut. Interstit.	Hyaline Mem	Protein in airspace	Alv. Sept. thick.
2	0.28667	0.3	0.43667	0.34667				0.6	0.45667	0.44667	0.55			Experiment	Mouse	Virus Dose	DPI	Field	A	B	C	D	E	ATS Score	AVG ATS SCORE	DAD Score	DAD AVG
4	0.32333	0.59333	0.45667	0.59333				0.77667	0.77667	0.92	0.86333			MM001	2-1	Mock	2	A	0	2	0	0	1	0.3	0.3	1	1
7	0.59333	0.43667	0.82	0.46	0.59667	0.66333	0.66667	0.71333	0.59667	0.71333	0.98							B	0	2	0	0	1	0.3		1
																		C	0	2	0	0	1	0.3		1
Diffuse Alveolar Damage Score														MM001	1-3	Mock	2	A	0	2	0	0	0	0.28	0.186667	1	1
Days Post Infection	5E4 MERS-CoV	5E4 MERS-CoV	5E4 MERS-CoV	5E4 MERS-CoV	5E4 MERS-CoV	5E4 MERS-CoV	5E4 MERS-CoV	5E6 MERS-CoV	5E6 MERS-CoV	5E6 MERS-CoV	5E6 MERS-CoV							B	0	1	0	0	0	0.14		1
2	2	2	3	2				3	3	3.33	3.33							C	0	1	0	0	0	0.14		1
4	2.33	2.67	2	2.67				3	3	4	3			MM001	1-2	Mock	2	A	0	2	0	0	0	0.28	0.28	1	1
7	2.67	2.67	3	2	3	3	3.33	4	3	4	4							B	0	2	0	0	0	0.28		1
																		C	0	2	0	0	0	0.28		1
														MM001	6-2	5x10^4	2	A	0	2	0	0	0	0.28	0.286667	2	2
Below is the scoring schema for each pathological tool used for our studies																		B	0	2	0	0	0	0.28		2
																		C	0	2	0	0	1	0.3		2
ATS Score Scema														MM001	7-2	5x10^4	2	A	0	2	0	0	1	0.3	0.3	2	2
	Neutrophils in the alveolar space	Neutrophils in the interstitial space	Hyaline membranes	Proteinaceous debris filling the airspaces	Alveolar septal thickening (1 wall thick = base of arrow) Approximate average per field									few cells in airspace				B	0	2	0	0	1	0.3		2
0	None	None	None	None	< 2x													C	0	2	0	0	1	0.3		2
1	1-5	1-5	1	1	2x-4x									MM001	8-1	5x10^4	2	A	0	2	0	0	1	0.3	0.436667	3	3
2	>5	>5	>1	>1	>4x									few cells in airspace				B	0	2	0	1	1	0.37		3
																		C	1	2	1	1	1	0.64		3
DAD Score Schema														MM001	6-1	5x10^4	2	A	0	2	1	1	1	0.44	0.346667	2	2
1	Absence of cellular sloughing and necrosis													Granuloma				B	0	2	0	0	1	0.3		2
2	Uncommon solitary cell sloughing and necrosis (1-2 spots)																	C	0	2	0	0	1	0.3		2
3	Multifocal celllar (3+) sloughing with uncommon septal wall hyalinization													MM001	8-2	5x10^4	4	A	0	2	0	1	1	0.37	0.323333	2	2.33333
4	Multifocal celllar sloughing (>75% field) with common and/or prominent hyaline membranes																	B	0	2	0	0	1	0.3		3
																		C	0	2	0	0	1	0.3		2
														MM001	8-3	5x10^4	4	A	1	2	1	1	1	0.64	0.593333	3	2.66667
																		B	1	2	0	1	1	0.57		3
																		C	1	2	0	1	1	0.57		2
														MM001	9-1	5x10^4	4	A	0	2	0	0	1	0.3	0.456667	2	2
																		B	1	2	0	1	1	0.57		2
																		C	1	2	0	0	1	0.5		2
														MM001	9-2	5x10^4	4	A	1	2	0	1	1	0.57	0.593333	2	2.66667
																		B	1	2	0	2	1	0.64		3
																		C	1	2	0	1	1	0.57		3
														MM001	10-2	5x10^4	7	A	0	2	0	1	1	0.37	0.46	2	2
														2019-10-16				B	0	2	0	1	1	0.37		2
																		C	1	2	0	2	1	0.64		2
														MM001	10-3	5x10^4	7	A	1	2	1	2	1	0.71	0.596667	3	3
																		B	1	2	0	2	1	0.64		3
																		C	0	2	0	2	1	0.44		3
														MM001	11-1	5x10^4	7	A	1	2	0	2	1	0.64	0.663333	3	3
																		B	1	2	0	2	1	0.64		3
																		C	1	2	1	2	1	0.71		3
														MM001	11-3	5x10^4	7	A	1	2	1	2	1	0.71	0.666667	4	3.33333
																		B	1	2	2	2	1	0.78		3
																		C	0	2	1	2	1	0.51		3
														MM001	9-3	5x10^4	7	A	1	1	0	2	1	0.5	0.593333	3	2.66667
																		B	1	2	0	2	1	0.64		3
																		C	1	2	0	2	1	0.64		2
														MM001	10-1	5x10^4	7	A	0	2	0	1	1	0.37	0.436667	2	2.66667
																		B	1	2	0	0	1	0.5		3
																		C	0	2	0	2	1	0.44		3
														MM001	11-2	5x10^4	7	A	2	2	1	2	1	0.91	0.82	3	3
																		B	2	2	0	2	1	0.84		3
																		C	1	2	1	2	1	0.71		3
														MM001	19-1	5x10^6	2	A	1	2	0	0	2	0.52	0.6	3	3
														hyaline like membranes thin				B	1	2	0	2	1	0.64		3
																		C	1	2	0	2	1	0.64		3
														MM001	19-2	5x10^6	2	A	0	2	0	0	1	0.3	0.456667	3	3
														few cells in airspace				B	1	2	0	1	1	0.57		3
																		C	1	2	0	0	1	0.5		3
														MM001	20-2	5x10^6	2	A	0	2	1	1	2	0.46	0.446667	4	3.33333
														few cells in airspace				B	0	2	1	1	1	0.44		3
																		C	0	2	1	1	1	0.44		3
														MM001	21-1	5x10^6	2	A	0	2	1	1	1	0.44	0.55	4	3.33333
																		B	1	2	1	0	1	0.57		3
																		C	1	2	1	1	1	0.64		3
														MM001	22-2	5x10^6	4	A	1	2	1	2	1	0.71	0.776667	3	3
														BALT				B	1	2	1	2	1	0.71		3
																		C	2	2	1	2	1	0.91		3
														MM001	20-1	5x10^6	4	A	2	2	1	2	1	0.91	0.776667	3	3
																		B	1	2	1	2	1	0.71		3
																		C	1	2	1	2	1	0.71		3
														MM001	21-2	5x10^6	4	A	2	2	2	2	2	1	0.92	4	4
																		B	2	2	2	2	1	0.98		4
																		C	1	2	2	2	1	0.78		4
														MM001	22-1	5x10^6	4	A	2	2	0	2	1	0.84	0.863333	3	3
																		B	2	2	1	2	1	0.91		3
																		C	2	2	2	0	1	0.84		3
														MM001	23-1	5x10^6	7	A	2	2	0	2	1	0.84	0.596667	3	3
																		B	0	2	1	2	1	0.51		3
																		C	0	2	1	1	1	0.44		3
														MM001	24-1	5x10^6	7	A	1	2	2	2	1	0.78	0.713333	4	4
																		B	0	2	2	2	1	0.58		4
																		C	1	2	2	2	1	0.78		4
														MM001	24-2	5x10^6	7	A	2	2	2	2	1	0.98	0.98	4	4
																		B	2	2	2	2	1	0.98		4
																		C	2	2	2	2	1	0.98		4
														MM001	27-2	5x10^6	7	A	1	2	2	2	1	0.78	0.713333	4	4
														Super hyalin mems				B	1	2	2	2	1	0.78		4
														2019-10-15				C	0	2	2	2	1	0.58		4

## Sheet: Fig. 7
Figure 7: Adaptive immunity is protective and pathogenic in MERS-CoV disease.
(B) Percent starting weight of 20-week old male and female WT C57BL/6 hDPP4 mice (WT) or C57BL/6 hDPP4 RAG1-/- (RAG1-/-) mice infected with 5x104 PFU MERS ma1 (WT, N = 11; RAG1-/- N = 10) or 5x106 PFU MERS ma1 WT, N = 10; RAG1-/- N = 12).
(D) Virus lung titer on 7dpi by plaque assay.
(E) Gross pathology “lung discoloration score” on 7dpi.
B: Body Weight Loss
Days Post Infection	Rag-/- 5x104 PFU	Rag-/- 5x104 PFU	Rag-/- 5x104 PFU	Rag-/- 5x104 PFU	Rag-/- 5x104 PFU	Rag-/- 5x104 PFU	Rag-/- 5x104 PFU	Rag-/- 5x104 PFU	Rag-/- 5x104 PFU	Rag-/- 5x104 PFU	Rag-/- 5x104 PFU	288/330+/+ 5x104 PFU	288/330+/+ 5x104 PFU	288/330+/+ 5x104 PFU	288/330+/+ 5x104 PFU	288/330+/+ 5x104 PFU	288/330+/+ 5x104 PFU	288/330+/+ 5x104 PFU	288/330+/+ 5x104 PFU	288/330+/+ 5x104 PFU	288/330+/+ 5x104 PFU	288/330+/+ 5x104 PFU	Rag-/- 5x106 PFU	Rag-/- 5x106 PFU	Rag-/- 5x106 PFU	Rag-/- 5x106 PFU	Rag-/- 5x106 PFU	Rag-/- 5x106 PFU	Rag-/- 5x106 PFU	Rag-/- 5x106 PFU	Rag-/- 5x106 PFU	Rag-/- 5x106 PFU	288/330+/+ 5x106 PFU	288/330+/+ 5x106 PFU	288/330+/+ 5x106 PFU	288/330+/+ 5x106 PFU	288/330+/+ 5x106 PFU	288/330+/+ 5x106 PFU	288/330+/+ 5x106 PFU	288/330+/+ 5x106 PFU	288/330+/+ 5x106 PFU	288/330+/+ 5x106 PFU
0	100	100	100	100	100	100	100	100	100	100	100	100	100	100	100	100	100	100	100	100	100	100	100	100	100	100	100	100	100	100	100	100	100	100	100	100	100	100	100	100	100	100
1	99.67	96.52	99.39	94.37	96.28	91.09	95.41	96.41	100.51	98.98	102.53	98.97	98.7	99.29	93.92	98.96	101.63	101.33	98.67	98.26	97.77	103.56	91.01	89.45	93.75	95.59	99.03	98.98	89.95	102.53	96	97.63	96.53	99.03	96.89	97.93	97.86	98.66	99.28	95.63	100.92	96.25
2	100	97.47	102.12	100.99	98.31	97.69	93.58	95.52	100	100	104.04	103.08	99.35	99.65	95.27	100	101.95	100.67	97.79	98.7	98.88	100	84.27	85.82	91.96	92.54	93.51	95.92	83.92	104.04	92	91.94	93.06	93.83	93.48	92.07	91.79	95.64	92.75	90.78	93.09	91.25
3	98.02	94.3	96.67	95.7	94.59	96.37	95.87	97.31	101.02	100.51	101.01	95.89	93.49	95.39	93.24	95.49	99.67	98	98.23	97.83	97.4	99.11	80.15	79.64	91.07	85.08	86.69	93.88	77.89	101.01	87	84.36	86.44	86.69	88.82	85.86	87.86	84.56	86.59	85.92	85.71	85
4	99.67	97.15	92.42	95.7	94.26	96.7	96.79	98.65	100.51	101.52	100.51	92.81	93.81	90.78	95.61	90.97	96.09	96	98.23	100.87	96.65	103.11	75.66	76	91.52	80	89.94	96.94	74.87	100.51	91.5	80.57	84.54	84.74	85.71		85	84.56	81.88	86.89	81.11	80
5	97.36	97.15	90	92.38	93.58	98.02	95.87	96.86	99.49	100.51	94.95	93.15	91.86	91.13	96.96	90.63	94.79	92	97.35	98.7	94.42	103.56	73.03	70.91	96.88	74.58	85.06	98.47	68.84	94.95	94.5	75.36	78.23	79.22	80.75		79.64	78.19	78.62	84.95	75.58	74.17
6	99.01	98.1	90.91	90.73	94.93	97.69	99.54	97.31	101.52	102.54	96.46	89.73	90.55	87.94	95.95	89.24	90.55	86.33	99.56	100.87	92.57	103.11			95.98	72.88	84.74	102.04		96.46	100	75.36	75.08	77.27	78.88			78.52	75.72	82.04	75.12	72.08
7	98.68	97.47	89.7	92.38	96.28	98.68	101.83	98.65	103.55	102.54	96.46	85.27	87.62	84.75	95.27	89.24	89.25	84.33	98.23	101.74	85.13	103.56			100		88.64	102.04		96.46	100	77.25		74.35				75.17		79.61	72.81
D: Viral Titer
	Rag-/-5x104	288/330+/+ 5x104	Rag-/- 5x106	288/330+/+ 5x106
	800000	1850	183000	1150000
	2980000	54500	335000	8750
	360000	1300	2600000
	1400000	<50
	47300	<50
	185000
E: Lung Discoloration
	Rag-/-5x104	288/330+/+ 5x104	Rag-/- 5x106	288/330+/+ 5x106
	0.5	1	1	3
	0	2	0	4
	0.5	2	1.5
	0	1
	0	0
	0

## Sheet: Fig. S8
Figure S8: Functional T and/or B-cells contribute to MERS-CoV disease and are important for controlling MERS-CoV replication.
Related to Main Figure 6.
(A) Percent starting weight of 10-week old male and female WT C57BL/6 hDPP4 mice or C57BL/6 hDPP4 RAG1-/- mice infected with 2.4x104 PFU of the further mouse adapted MERS m35C4 strain (WT, N = 11; RAG1-/- N = 10).
(C) Gross lung pathology “lung discoloration”.
(D) Virus lung titer on 7dpi by plaque assay.
A: Body Weight Loss
Days Post Infection	288/330+/+	288/330+/+	288/330+/+	288/330+/+	288/330+/+	288/330+/+	288/330+/+	288/330+/+	288/330+/+	288/330+/+	Rag-/-288/330+/+	Rag-/-288/330+/+	Rag-/-288/330+/+	Rag-/-288/330+/+	Rag-/-288/330+/+	Rag-/-288/330+/+	Rag-/-288/330+/+	Rag-/-288/330+/+	Rag-/-288/330+/+	Rag-/-288/330+/+
0	100	100	100	100	100	100	100	100	100	100	100	100	100	100	100	100	100	100	100	100
1	99.33	100	99.66	97.84	98.3	97.98	94.59	99.56	95.87	100.46	97	94.86	96.14	97.57	96.83	101.86	98.57	101.33	98.64	98.59
2	94.67	96.66	95.21	92.45	95.24	94.74	89.64	91.63	91.32	89.5	94.33	96.58	95.5	93.06	95.77	93.95	89.05	92.48	92.76	89.2
3	87.33	89.3	87.67	86.69	88.1	87.85	84.68	86.78	84.71	84.02	92.67	97.26	88.1	89.24	93.66	92.09	83.33	86.73	88.69	82.16
4	87	85.95	83.22	82.01	85.03	83.81	81.53	82.38	79.75	78.54	94	97.95	91.96	90.63	94.72	95.35	80.48	86.73	92.76	79.34
5	89	85.62	82.88	78.78	82.99	84.21	86.49	85.46	75.62	74.43	93	99.66	95.18	95.49	97.18	100.93	82.86	90.71	96.83	78.4
6	83	82.27	81.51	74.82	80.61	83	81.98	82.38	71.9	74.43	96	102.4	98.39	96.53	98.59	100.47	82.86	99.12	96.83	72.77
7	81.33	78.6	78.08			80.97	79.73	78.85		72.6	97.67	102.05	97.43	96.53	101.06	99.07	86.19	94.69	95.93
C: Lung Discoloration
288-330+/+	Rag-/-288/330+/+
2.5	1.5
3.25	0
2.75	1
3.5	0.75
2.75	0.25
3.75	0.25
3.5	1.75
	0.25
	0.25
D: Viral Titer
Rag-/-288/330+/+	288/330+/+
87500	3750
143000	60000
552000	14000
45500	50
1000	1250
70000	50
7500	62500
118000
60000
